# Supplementary material for: A Model for Estimating Tactile Sensation by Machine Learning Based on Vibration Information Obtained while Touching an Object
Source: Sensors (Basel). 2021 Nov 23;21(23):7772. doi: 10.3390/s21237772 (PMC8659637; doi:10.3390/s21237772)
Supplement: Supplementary file 1 [file sensors-21-07772-s001.zip]

Archive with 1 entries (1 files):
- sensors-1420819-supplementary.pdf
